# Supplementary material for: Poly(lactic acid) Matrix Reinforced with Diatomaceous Earth
Source: Materials (Basel). 2022 Sep 7;15(18):6210. doi: 10.3390/ma15186210 (PMC9501419; doi:10.3390/ma15186210)
Supplement: Supplementary file 1 [file materials-15-06210-s001.zip]

Archive with 1 entries (1 files):
- materials-1853978-supplementary.pdf
